# Supplementary material for: Analysis of Expression of Programmed Cell Death Ligand 1 (PD-L1) and BRAFV600E Mutation in Thyroid Cancer
Source: Cancers (Basel). 2023 Jun 30;15(13):3449. doi: 10.3390/cancers15133449 (PMC10341229; doi:10.3390/cancers15133449)
Supplement: Supplementary file 1 [file cancers-15-03449-s001.zip]

Archive with 1 entries (1 files):
- cancers-2388831-supplementary.pdf
